# Supplementary material for: Formulation and evaluation of norcanthridin nanoemulsions against the Plutella xylostella (Lepidotera: Plutellidae)
Source: BMC Biotechnol. 2019 Mar 11;19:16. doi: 10.1186/s12896-019-0508-8 (PMC6419361; doi:10.1186/s12896-019-0508-8)
Supplement: Supplementary file 1 — Table S1. The performance of nanoemulsions with different cosurfactants. Table S2. Regression equation of NCTD against the 3rd-instar larvae of P. xylostella. Table S3. Oral toxicity of different surfactant-to-cosurfactant mass ratio (Smix) against the 3rd- instar larvae of P. xylostella (SOR =4:6). Table S4. Oral toxicity of different surfactant-to-cosurfactant mass ratio (Smix) against the 3rd- instar larvae of P. xylostella (SOR = 6:4). Table S5. Oral toxicity of different surfactant-to-cosurfactant mass ratio (Smix) against the 3rd- instar larvae of P. xylostella (SOR = 3:7). Figures.xlsx Sheet1 Fig. 1 Ternary phase diagrams of water/nonionic surfactant/triacetin systems at 25 °C (NE: nanoemulsion region). Figures.xlsx Sheet2 Fig. 2 Ternary phase diagrams of water/Cremophor EL-butanol (Smix)/triacetin systems at 25 °C (NE: nanoemulsion region). Figures.xlsx Sheet3 Fig. 3 Droplet size, size distribution and mortality rate (48 h) of triacetin/Cremophor EL/butanolt/water systems at 25 °C (triacetin: Smix = 5:5, water = 96 wt.%). Figures.xlsx Sheet4 Fig. 4 The effect of different surfactant-to-oil mass ratio (SOR) on the oral toxicity of NCTD-nanoemulsion (Smix = 1:1, NCTD 200 mg/L) against the third-instar of P. xylostella. (ZIP 31 kb) [file 12896_2019_508_MOESM1_ESM.zip]

Archive with 2 entries (2 files):
- Figures.xlsx
- Table S.docx
