# Supplementary material for: Formulation and evaluation of norcanthridin nanoemulsions against the Plutella xylostella (Lepidotera: Plutellidae)
Source: BMC Biotechnol. 2019 Mar 11;19:16. doi: 10.1186/s12896-019-0508-8 (PMC6419361; doi:10.1186/s12896-019-0508-8)
Supplement: Supplementary file 1 — Table S1. The performance of nanoemulsions with different cosurfactants. Table S2. Regression equation of NCTD against the 3rd-instar larvae of P. xylostella. Table S3. Oral toxicity of different surfactant-to-cosurfactant mass ratio (Smix) against the 3rd- instar larvae of P. xylostella (SOR =4:6). Table S4. Oral toxicity of different surfactant-to-cosurfactant mass ratio (Smix) against the 3rd- instar larvae of P. xylostella (SOR = 6:4). Table S5. Oral toxicity of different surfactant-to-cosurfactant mass ratio (Smix) against the 3rd- instar larvae of P. xylostella (SOR = 3:7). Figures.xlsx Sheet1 Fig. 1 Ternary phase diagrams of water/nonionic surfactant/triacetin systems at 25 °C (NE: nanoemulsion region). Figures.xlsx Sheet2 Fig. 2 Ternary phase diagrams of water/Cremophor EL-butanol (Smix)/triacetin systems at 25 °C (NE: nanoemulsion region). Figures.xlsx Sheet3 Fig. 3 Droplet size, size distribution and mortality rate (48 h) of triacetin/Cremophor EL/butanolt/water systems at 25 °C (triacetin: Smix = 5:5, water = 96 wt.%). Figures.xlsx Sheet4 Fig. 4 The effect of different surfactant-to-oil mass ratio (SOR) on the oral toxicity of NCTD-nanoemulsion (Smix = 1:1, NCTD 200 mg/L) against the third-instar of P. xylostella. (ZIP 31 kb) [file 12896_2019_508_MOESM1_ESM.zip › Figures.xlsx]

## Sheet: Sheet1
Figure 1
Cremophore EL	Triacetin	Water		Tween 80	Triacetin	Water		Tween 20	Triacetin	Water		Cremophore RH40	Triacetin	Water
0.6	0.4	0		0.4	0.6	0		0.4	0.6	0		0.7	0.3	0
0.41667	0.41667	0.16667		0.21429	0.5	0.28571		0.21429	0.5	0.28571		0.42857	0.28571	0.28571
0.28571	0.42857	0.28571		0.07895	0.18421	0.73684		0.07143	0.16667	0.7619		0.35714	0.35714	0.28571
0.1875	0.4375	0.375		0	0	1		0.125	0.5	0.375		0.28571	0.42857	0.28571
0.07692	0.30769	0.61538						0.08333	0.33333	0.58333		0.21429	0.5	0.28571
0.07143	0.28571	0.64286						0	0	1		0.07895	0.18421	0.73684
0.03846	0.34615	0.61538										0.11111	0.44444	0.44444
0.02941	0.26471	0.70588										0.08333	0.33333	0.58333
0	0	1										0	0	1

## Sheet: Sheet2
Figure 2
Cremophor EL : butanol = 1:1	Triacetin	Water		Cremophor EL : butanol	Triacetin	Water		Cremophor EL : butanol = 2:1	Triacetin	Water		Cremophor EL : butanol = 3:1	Triacetin	Water
0.4	0.6	0		0.4	0.6	0		0.4	0.6	0		0.4	0.6	0
0.41667	0.41667	0.16667		0	0	1		0.08	0.12	0.8		0.08333	0.125	0.79167
0.28571	0.42857	0.28571						0.0641	0.0641	0.87179		0.07353	0.07353	0.85294
0.07143	0.10714	0.82143						0.06977	0.04651	0.88372		0.07317	0.04878	0.87805
0.09259	0.09259	0.81481						0.06863	0.02941	0.90196		0.0614	0.02632	0.91228
0.11111	0.07407	0.81481						0	0	1		0.05556	0.01389	0.93056
0.14583	0.0625	0.79167										0	0	1
0.18182	0.04545	0.77273
0	0	1
Cremophor EL : butanol = 4:1	Triacetin	Water		Cremophor EL : butanol = 1:2	Triacetin	Water		Cremophor EL : butanol = 1:3	Triacetin	Water
0.4	0.6	0		0.6	0.4	0		0.6	0.4	0
0.08696	0.13043	0.78261		0.41667	0.41667	0.16667		0.41667	0.41667	0.16667
0.07813	0.07813	0.84375		0.28571	0.42857	0.28571		0.28571	0.42857	0.28571
0.07317	0.04878	0.87805		0.05797	0.08696	0.85507		0.05	0.075	0.875
0.07143	0.03061	0.89796		0.06849	0.06849	0.86301		0.0625	0.0625	0.875
0.0678	0.01695	0.91525		0.07595	0.05063	0.87342		0.07143	0.04762	0.88095
0	0	1		0.07216	0.03093	0.89691		0.06481	0.02778	0.90741
				0.05839	0.0146	0.92701		0.06557	0.01639	0.91803
				0	0	1		0	0	1

## Sheet: Sheet3
Figure 3
	droplet size (nm)	Error bar	PDI	Error bar	Morality rate (%)	Error bar
CK	10.5	1.9	0.42	0.01	10	10
04:01:00	13.16	0.11	0.26	0.02	53.33	11.55
03:01:00	11.52	0.12	0.08	0.01	93.33	11.54
02:01:00	7.38	0.06	0.09	0.06	66.67	20.82
01:01:00	7.76	0.65	0.14	0.03	90	0
01:02:00	12.88	0.13	0.17	0.06	90	10
01:03:00	15.55	0.12	0.18	0.01	67.67	15.28

## Sheet: Sheet4
Figure 4
	12h		24h		36h
	Mortality rate (%)	Error bar	Mortality rate (%)	Error bar	Mortality rate (%)	Error bar
CK	0	0	4	5.48	4	5.48
03:07:00	42	25.88	80	14.14	88	13.04
04:06:00	76	11.4	90	0	100	0
05:05:00	34	27.02	76	28.81	84	25.1
06:04:00	22	17.89	64	16.73	98	4.47
